# Supplementary material for: Hindlimb functional morphology and locomotor biomechanics of the small Late Triassic pseudosuchian reptile Gracilisuchus stipanicicorum (Archosauria: Gracilisuchidae)
Source: J Anat. 2025 Nov 19;248(6):1026–63. doi: 10.1111/joa.70067 (PMC13148640; doi:10.1111/joa.70067)
Supplement: Supplementary file 4 — Data S1. [file JOA-248-1026-s003.zip]

Archive with 1 entries (1 files):
- joa70067-sup-0004-Supinfo1.nex
